# Supplementary material for: Exploring the Climatic Niche Evolution of the Genus Falco (Aves: Falconidae) in Europe
Source: Biology (Basel). 2024 Feb 11;13(2):113. doi: 10.3390/biology13020113 (PMC10886973; doi:10.3390/biology13020113)
Supplement: Supplementary file 1 [file biology-13-00113-s001.zip]

Archive with 1 entries (1 files):
- biology-2850248-supplementary.pdf
